# Supplementary material for: Rubuskaznowskii (Rosaceae), a new bramble species from south-central Poland
Source: PhytoKeys. 2021 Nov 12;185:27–41. doi: 10.3897/phytokeys.185.71193 (PMC8604876; doi:10.3897/phytokeys.185.71193)
Supplement: XML Treatment for Rubus kaznowskii [file phytokeys.185.71193-treatment1.xml]

<!DOCTYPE tp:taxon-treatment
  PUBLIC "-//TaxonX//DTD Taxonomic Treatment Publishing DTD v0 20100105//EN" "tax-treatment-NSO.dtd">
<tp:taxon-treatment xmlns:tp="http://www.plazi.org/taxpub"><tp:treatment-meta><kwd-group><label>Taxon classification</label><kwd>
              <named-content content-type="kingdom">Plantae</named-content>
            </kwd><kwd>
              <named-content content-type="order">Rosales</named-content>
            </kwd><kwd>
              <named-content content-type="family">Rosaceae</named-content>
            </kwd></kwd-group><mixed-citation publication-type="journal"><person-group><name><surname>Kosiński</surname><given-names>Piotr</given-names></name><name><surname>Maliński</surname><given-names>Tomasz</given-names></name><name><surname>Nobis</surname><given-names>Marcin</given-names></name><name><surname>Rojek-Jelonek</surname><given-names>Magdalena</given-names></name><name><surname>Tomaszewski</surname><given-names>Dominik</given-names></name><name><surname>Dering</surname><given-names>Monika</given-names></name><name><surname>Zieliński</surname><given-names>Jerzy</given-names></name></person-group><article-title><italic><tp:taxon-name><tp:taxon-name-part taxon-name-part-type="genus" reg="Rubus">Rubus</tp:taxon-name-part><tp:taxon-name-part taxon-name-part-type="species" reg="kaznowskii">kaznowskii</tp:taxon-name-part></tp:taxon-name></italic> (<tp:taxon-name><tp:taxon-name-part taxon-name-part-type="family">Rosaceae</tp:taxon-name-part></tp:taxon-name>), a new bramble species from south-central Poland</article-title><source>PhytoKeys</source><day>12</day><month>11</month><year>2021</year><volume>185</volume><fpage>27</fpage><lpage>41</lpage><pub-id pub-id-type="doi">10.3897/phytokeys.185.71193</pub-id></mixed-citation></tp:treatment-meta><tp:nomenclature><tp:taxon-name>
            <object-id xmlns:xlink="http://www.w3.org/1999/xlink" content-type="arpha" xlink:type="simple">28D7246C-4847-5A05-B0C0-F7EDC4BF636C</object-id>
            <tp:taxon-name-part taxon-name-part-type="genus" reg="Rubus">Rubus</tp:taxon-name-part>
            <tp:taxon-name-part taxon-name-part-type="species" reg="kaznowskii">kaznowskii</tp:taxon-name-part>
            <object-id xmlns:xlink="http://www.w3.org/1999/xlink" content-type="ipni" xlink:type="simple">urn:lsid:ipni.org:names:77222480-1</object-id>
          </tp:taxon-name><tp:taxon-authority>Kosiński &amp; Ziel.</tp:taxon-authority><tp:taxon-status xmlns:xlink="http://www.w3.org/1999/xlink" xlink:type="simple">sp. nov.</tp:taxon-status><xref ref-type="fig" rid="F1">Figs 1</xref><xref ref-type="fig" rid="F2">, 2</xref><xref ref-type="fig" rid="F3">, 3</xref><xref ref-type="fig" rid="F4">, 4</xref><xref ref-type="fig" rid="F5">, 5</xref><xref ref-type="supplementary-material" rid="S1">; Suppl. material 1: Figs S2-S5</xref></tp:nomenclature><tp:treatment-sec sec-type="material" id="SECID0EWOAC"><title>Type.</title><p><bold>Poland. Łódź Province</bold>: Łask District, 250 m SE of Gucin village, alongside the road in the pine forest, 186 m alt., <named-content xmlns:xlink="http://www.w3.org/1999/xlink" content-type="dwc:verbatimCoordinates" xlink:type="simple"><named-content content-type="geo-json" specific-use="{&#34;type&#34;:&#34;Point&#34;,&#34;coordinates&#34;:[19.248333,51.546111]}" id="NCID0EBPAC" xlink:type="simple">51°32'46"N, 19°14'54"E</named-content></named-content>, 14 Jul 2014, P. Kosiński &amp; J. Zieliński s.n.(holotype: <abbrev xmlns:xlink="http://www.w3.org/1999/xlink" xlink:title="Herbarium of the Institute of Dendrology, Kórnik" id="ABBRID0EGPAC" xlink:type="simple">KOR</abbrev> 51366; isotype: <abbrev xmlns:xlink="http://www.w3.org/1999/xlink" xlink:title="Herbarium of the Institute of Dendrology, Kórnik" id="ABBRID0EKPAC" xlink:type="simple">KOR</abbrev> 55451).</p></tp:treatment-sec><tp:treatment-sec sec-type="diagnosis" id="SECID0EOPAC"><title>Diagnosis.</title><p><italic><tp:taxon-name><tp:taxon-name-part taxon-name-part-type="genus" reg="Rubus">Rubus</tp:taxon-name-part><tp:taxon-name-part taxon-name-part-type="species" reg="kaznowskii">kaznowskii</tp:taxon-name-part></tp:taxon-name></italic> can be mistaken for the similar <italic><tp:taxon-name><tp:taxon-name-part taxon-name-part-type="genus" reg="Rubus">R.</tp:taxon-name-part><tp:taxon-name-part taxon-name-part-type="species" reg="gothicus">gothicus</tp:taxon-name-part></tp:taxon-name></italic>. However, it differs from the latter species in several aspects. Primocanes of <italic><tp:taxon-name><tp:taxon-name-part taxon-name-part-type="genus" reg="Rubus">R.</tp:taxon-name-part><tp:taxon-name-part taxon-name-part-type="species" reg="kaznowskii">kaznowskii</tp:taxon-name-part></tp:taxon-name></italic> are pruinose and covered with usually smaller and slightly curved (not straight) prickles, more numerous hairs and stalked glands. Prickles on the petiole are strongly curved and smaller. Similarly, the inflorescence axis in <italic><tp:taxon-name><tp:taxon-name-part taxon-name-part-type="genus" reg="Rubus">R.</tp:taxon-name-part><tp:taxon-name-part taxon-name-part-type="species" reg="kaznowskii">kaznowskii</tp:taxon-name-part></tp:taxon-name></italic> is covered by smaller prickles and usually more numerous stalked glands than that in <italic><tp:taxon-name><tp:taxon-name-part taxon-name-part-type="genus" reg="Rubus">R.</tp:taxon-name-part><tp:taxon-name-part taxon-name-part-type="species" reg="gothicus">gothicus</tp:taxon-name-part></tp:taxon-name></italic>. The serration of leaf blade margins is more regular and finer; the apex of the terminal leaflet is more gradually narrowed and shorter. The abaxial surface of the lamina (yellowish when dry) is covered by a denser indumentum and has distinct whitish, protruding veins. Although indumentum in both species consists predominantly of fasciculate hairs, their proportion to simple hairs in <italic><tp:taxon-name><tp:taxon-name-part taxon-name-part-type="genus" reg="Rubus">R.</tp:taxon-name-part><tp:taxon-name-part taxon-name-part-type="species" reg="kaznowskii">kaznowskii</tp:taxon-name-part></tp:taxon-name></italic> is higher than that in <italic><tp:taxon-name><tp:taxon-name-part taxon-name-part-type="genus" reg="Rubus">R.</tp:taxon-name-part><tp:taxon-name-part taxon-name-part-type="species" reg="gothicus">gothicus</tp:taxon-name-part></tp:taxon-name></italic>. The lack of long hairs in the indumentum, both fasciculate and simple, allows distinguishing <italic><tp:taxon-name><tp:taxon-name-part taxon-name-part-type="genus" reg="Rubus">R.</tp:taxon-name-part><tp:taxon-name-part taxon-name-part-type="species" reg="kaznowskii">kaznowskii</tp:taxon-name-part></tp:taxon-name></italic> not only from <italic><tp:taxon-name><tp:taxon-name-part taxon-name-part-type="genus" reg="Rubus">R.</tp:taxon-name-part><tp:taxon-name-part taxon-name-part-type="species" reg="gothicus">gothicus</tp:taxon-name-part></tp:taxon-name></italic> but also from other Polish representatives of <italic><tp:taxon-name><tp:taxon-name-part taxon-name-part-type="genus" reg="Subthyrsoidei">Subthyrsoidei</tp:taxon-name-part></tp:taxon-name></italic>. For detailed differences between <italic><tp:taxon-name><tp:taxon-name-part taxon-name-part-type="genus" reg="Rubus">R.</tp:taxon-name-part><tp:taxon-name-part taxon-name-part-type="species" reg="kaznowskii">kaznowskii</tp:taxon-name-part></tp:taxon-name></italic> and <italic><tp:taxon-name><tp:taxon-name-part taxon-name-part-type="genus" reg="Rubus">R.</tp:taxon-name-part><tp:taxon-name-part taxon-name-part-type="species" reg="gothicus">gothicus</tp:taxon-name-part></tp:taxon-name></italic>, see Table <xref ref-type="table" rid="T1">1</xref>.</p><p>Some similarities may link <italic><tp:taxon-name><tp:taxon-name-part taxon-name-part-type="genus" reg="Rubus">R.</tp:taxon-name-part><tp:taxon-name-part taxon-name-part-type="species" reg="kaznowskii">kaznowskii</tp:taxon-name-part></tp:taxon-name></italic> with two other species from the series <italic><tp:taxon-name><tp:taxon-name-part taxon-name-part-type="series" reg="Subthyrsoidei">Subthyrsoidei</tp:taxon-name-part></tp:taxon-name></italic>, <italic><tp:taxon-name><tp:taxon-name-part taxon-name-part-type="genus" reg="Rubus">R.</tp:taxon-name-part><tp:taxon-name-part taxon-name-part-type="species" reg="holandrei">holandrei</tp:taxon-name-part></tp:taxon-name></italic> P.J.Müller (= <italic><tp:taxon-name><tp:taxon-name-part taxon-name-part-type="genus" reg="Rubus">R.</tp:taxon-name-part><tp:taxon-name-part taxon-name-part-type="species" reg="grossus">grossus</tp:taxon-name-part></tp:taxon-name></italic> H.E.Weber) and <italic><tp:taxon-name><tp:taxon-name-part taxon-name-part-type="genus" reg="Rubus">R.</tp:taxon-name-part><tp:taxon-name-part taxon-name-part-type="species" reg="storhii">storhii</tp:taxon-name-part></tp:taxon-name></italic> H.E.Weber &amp; M.Ranft., which has not been found in Poland until now. Both species differ from <italic><tp:taxon-name><tp:taxon-name-part taxon-name-part-type="genus" reg="Rubus">R.</tp:taxon-name-part><tp:taxon-name-part taxon-name-part-type="species" reg="kaznowskii">kaznowskii</tp:taxon-name-part></tp:taxon-name></italic> by the absence of stalked glands on the vegetative stems (<italic><tp:taxon-name><tp:taxon-name-part taxon-name-part-type="genus" reg="Rubus">R.</tp:taxon-name-part><tp:taxon-name-part taxon-name-part-type="species" reg="kaznowskii">kaznowskii</tp:taxon-name-part></tp:taxon-name></italic> – usually numerous), less hairy leaf undersides, straight or slighty curved prickles on the petioles (<italic><tp:taxon-name><tp:taxon-name-part taxon-name-part-type="genus" reg="Rubus">R.</tp:taxon-name-part><tp:taxon-name-part taxon-name-part-type="species" reg="kaznowskii">kaznowskii</tp:taxon-name-part></tp:taxon-name></italic> – hooked), and flower colours: the former has white, and the latter pink petals (<italic><tp:taxon-name><tp:taxon-name-part taxon-name-part-type="genus" reg="Rubus">R.</tp:taxon-name-part><tp:taxon-name-part taxon-name-part-type="species" reg="kaznowskii">kaznowskii</tp:taxon-name-part></tp:taxon-name></italic> – white or pinkish-white and pinkish in the bud).</p></tp:treatment-sec><tp:treatment-sec sec-type="description" id="SECID0E1GAE"><title>Description.</title><p>Shrub, usually up to 70 cm tall. First-year stems low arching, 4–6(–8) mm in diameter, angulate, with flat sides (sometimes slightly furrowed or bluntly angled), flushed violet-red or purple on the side exposed to the sun, more or less pruinose, without or with scattered 0.4–0.6-mm long fasciculate hairs (up to 15 per 1 cm length of stem side); stalked glands and acicles up to 0.4 mm long, rather numerous: usually 5–15(–25) per 1 cm length of stem side; prickles somewhat uneven and shorter than stem diameter, (2.5–)3–5(–6) mm long, quite numerous, 10–15(–19) per 5 cm of stem length, usually little curved, rarely straight and declining, abruptly tapering from the 2.5–3.5-mm broad base; intermixed with sparse to quite numerous stout small prickles. Leaves on the first-year stem moderately large (14–)18–20(–25)-cm long, 5-foliolate, indistinctly pedate, with flat or somewhat convex (when alive) leaflets arrangement; leaflets partly imbricate with flat or slightly convex/concave laminas; matt green and subglabrous above (with 0–10 adpressed simple hairs per 1 cm<sup>2</sup>, especially towards leaf margin and on main veins, and with scattered subsessile glands); light or whitish- or yellowish-green and soft to the touch beneath because of dense indumentum (50–90% of the intercostal area) of fasciculate hairs and less numerous simple hairs, with clearly visible bright and protruding veins. Terminal leaflet lamina (7–)8–10(–11)-cm long, usually ovate and widest below the middle (37–50% of its length); shallowly cordate at the base, gradually narrowed, with an apex 8–15 mm long; petiolule moderately, (17–)20–35(–39) mm, long (25–35% of its lamina length). Basal leaflets mostly sessile or sometimes with short petiolules up to 1–2 mm long; their lamina narrowly ovate to obovate, usually shorter than petioles (about 90% of their length on average). Leaf margin periodically serrate, with incisions 2–3(–5) mm deep, sometimes with 1–2 quite distinct lobes near the middle of the lamina; teeth usually triangular, broader than long, with a thin narrow apex. Petioles sparsely hairy, with scattered stalked glands and usually with 9–13 strongly curved, 1–2-mm long prickles. Stipules filiform, with scattered hairs and stalked glands. Inflorescence up to 20–30 cm long, broadly paniculate, rounded near apex, with erectopatent lateral branches up to 7–10 cm long; usually leafless above, with 3(–5)-foliolate leaves below. Inflorescence axis hairy with adpressed small fasciculate (stellate) hairs and scattered longer both fasciculate and simple hairs; stalked glands 50–80 per 1 cm of the axis length, 0.2–0.5 mm long; prickles usually 5–10 per 5 cm of axis length, declining, slender, subulate, slightly curved, 2–3 mm long (1–2 × as long as the axis thickness). Flower pedicels (5–)10–20(–25) mm long, densely hairy and with 40–80 stalked glands; prickles 4–8(–14), slender, slightly curved and declining, 1–2 mm long. Sepals patent after anthesis, 6–9 mm long, grey-green-felted with numerous stalked glands and several pricklets on the outer surface. Petals white or pinkish-white, wrinkled, broadly ovate or obovate, 12–13 mm broad and 14–16 mm long; often present an additional, incomplete whorl composed of smaller petals. Stamens longer or as long as the yellowish-green styles; anthers glabrous, yellowish-white; filaments whitish. Carpels glabrous or sparsely hairy, receptacle usually with long hairs protruding among carpels. Flowering June-July.</p><table-wrap id="T1" position="float" orientation="portrait"><label>Table 1.</label><caption><p>Main morphological differences between <italic><tp:taxon-name><tp:taxon-name-part taxon-name-part-type="genus" reg="Rubus">Rubus</tp:taxon-name-part><tp:taxon-name-part taxon-name-part-type="species" reg="kaznowskii">kaznowskii</tp:taxon-name-part></tp:taxon-name></italic> and <italic><tp:taxon-name><tp:taxon-name-part taxon-name-part-type="genus" reg="Rubus">Rubus</tp:taxon-name-part><tp:taxon-name-part taxon-name-part-type="species" reg="gothicus">gothicus</tp:taxon-name-part></tp:taxon-name></italic>.</p></caption><table id="TID0EYFAG" rules="all"><tbody><tr><th rowspan="1" colspan="1">Features</th><th rowspan="1" colspan="1">
                    <italic>
                      <tp:taxon-name><tp:taxon-name-part taxon-name-part-type="genus" reg="Rubus">R.</tp:taxon-name-part><tp:taxon-name-part taxon-name-part-type="species" reg="kaznowskii">kaznowskii</tp:taxon-name-part></tp:taxon-name>
                    </italic>
                  </th><th rowspan="1" colspan="1">
                    <italic>
                      <tp:taxon-name><tp:taxon-name-part taxon-name-part-type="genus" reg="Rubus">R.</tp:taxon-name-part><tp:taxon-name-part taxon-name-part-type="species" reg="gothicus">gothicus</tp:taxon-name-part></tp:taxon-name>
                    </italic>
                  </th></tr><tr><td rowspan="1" colspan="3">
                    <bold>Primocane</bold>
                  </td></tr><tr><td rowspan="1" colspan="1">Wax layer</td><td rowspan="1" colspan="1">More or less pruinose</td><td rowspan="1" colspan="1">Unpruinose</td></tr><tr><td rowspan="1" colspan="1">Hairs (number per 5 cm of the stem length)</td><td rowspan="1" colspan="1">(0–)10–50 fasciculate hairs</td><td rowspan="1" colspan="1">0–10 simple hairs</td></tr><tr><td rowspan="1" colspan="1">Stalked glands (number per 5 cm of the stem length)</td><td rowspan="1" colspan="1">25–75</td><td rowspan="1" colspan="1">1–10</td></tr><tr><td rowspan="1" colspan="1">Prickles</td><td rowspan="1" colspan="1">Usually slightly curved and shorter than stem diameter</td><td rowspan="1" colspan="1">Usually straight, the longest as long as the stem diameter or longer</td></tr><tr><td rowspan="1" colspan="3">
                    <bold>Leaf</bold>
                  </td></tr><tr><td rowspan="1" colspan="1">Apex of the terminal leaflet</td><td rowspan="1" colspan="1">Gradually narrowed, 0.8–1.5 cm</td><td rowspan="1" colspan="1">Abruptly narrowed, 1.5–2.0 cm</td></tr><tr><td rowspan="1" colspan="1">Blade margin of the terminal leaflet</td><td rowspan="1" colspan="1">Usually slightly periodical</td><td rowspan="1" colspan="1">Usually distinctly periodical</td></tr><tr><td rowspan="1" colspan="1">Prickles on petiole</td><td rowspan="1" colspan="1">Strongly curved, not longer than petiole diameter</td><td rowspan="1" colspan="1">Slightly curved or straight and declining, longer than petiole diameter</td></tr><tr><td rowspan="1" colspan="1">Indumentum cover (abaxial side of the lamina)</td><td rowspan="1" colspan="1">Dense (above 50%)</td><td rowspan="1" colspan="1">Sparse (below 50%)</td></tr><tr><td rowspan="1" colspan="1">Long simple (&gt;0.5 mm), large fasciculate (&gt;0.35 mm), and glandular trichomes (abaxial side of the lamina)</td><td rowspan="1" colspan="1">Absent</td><td rowspan="1" colspan="1">Numerous</td></tr><tr><td rowspan="1" colspan="1">Short (&lt;0.25 mm) and medium (0.25–0.5 mm) simple hairs (abaxial side of the lamina)</td><td rowspan="1" colspan="1">Numerous</td><td rowspan="1" colspan="1">Rare</td></tr><tr><td rowspan="1" colspan="3">
                    <bold>Inflorescence axis</bold>
                  </td></tr><tr><td rowspan="1" colspan="1">Prickles length/rachis diameter ratio</td><td rowspan="1" colspan="1">1–2</td><td rowspan="1" colspan="1">&gt;2</td></tr><tr><td rowspan="1" colspan="1">Prickles form</td><td rowspan="1" colspan="1">slightly curved</td><td rowspan="1" colspan="1">slightly curved or straight and declining</td></tr><tr><td rowspan="1" colspan="1">Stalked glands (number per 5 cm of the axis length)</td><td rowspan="1" colspan="1">20–40(–50)</td><td rowspan="1" colspan="1">10–25(–50)</td></tr></tbody></table></table-wrap></tp:treatment-sec><tp:treatment-sec sec-type="description" id="SECID0E5NAE"><title>Genome size.</title><p>The nuclear DNA content of <italic><tp:taxon-name><tp:taxon-name-part taxon-name-part-type="genus" reg="Rubus">R.</tp:taxon-name-part><tp:taxon-name-part taxon-name-part-type="species" reg="kaznowskii">kaznowskii</tp:taxon-name-part></tp:taxon-name></italic> is 2C = 1.43 ± 0.01 pg. Comparison of its PI fluorescence with triploid, tetraploid, and hexaploid <italic><tp:taxon-name><tp:taxon-name-part taxon-name-part-type="genus" reg="Rubus">Rubus</tp:taxon-name-part></tp:taxon-name></italic> species, of which ploidy was previously established by chromosome counting, revealed that <italic><tp:taxon-name><tp:taxon-name-part taxon-name-part-type="genus" reg="Rubus">R.</tp:taxon-name-part><tp:taxon-name-part taxon-name-part-type="species" reg="kaznowskii">kaznowskii</tp:taxon-name-part></tp:taxon-name></italic> is DNA tetraploid. In the European <italic><tp:taxon-name><tp:taxon-name-part taxon-name-part-type="genus" reg="Rubus">Rubus</tp:taxon-name-part></tp:taxon-name></italic> flora, tetraploids predominate (2n = 28) (<xref ref-type="bibr" rid="B5">Kollmann et al. 2000</xref>; <xref ref-type="bibr" rid="B18">Potter et al. 2007</xref>; <xref ref-type="bibr" rid="B12">Krahulcová et al. 2013</xref>; <xref ref-type="bibr" rid="B20">Sochor et al. 2015</xref>, <xref ref-type="bibr" rid="B21">2019</xref>). Tetraploidy also prevails in the ser. <tp:taxon-name><tp:taxon-name-part taxon-name-part-type="series" reg="Subthyrsoidei">Subthyrsoidei</tp:taxon-name-part></tp:taxon-name>. In Poland, there are only two pentaploid species of the series, <italic><tp:taxon-name><tp:taxon-name-part taxon-name-part-type="genus" reg="Rubus">R.</tp:taxon-name-part><tp:taxon-name-part taxon-name-part-type="species" reg="kuleszae">kuleszae</tp:taxon-name-part></tp:taxon-name></italic> Ziel. and <italic><tp:taxon-name><tp:taxon-name-part taxon-name-part-type="genus" reg="Rubus">R.</tp:taxon-name-part><tp:taxon-name-part taxon-name-part-type="species" reg="wahlbergii">wahlbergii</tp:taxon-name-part></tp:taxon-name></italic> Arrh., which are distinguished from their remaining representatives by larger leaves (<xref ref-type="bibr" rid="B29">Zieliński 2004</xref>).</p><fig id="F1" position="float" orientation="portrait"><object-id xmlns:xlink="http://www.w3.org/1999/xlink" content-type="doi" xlink:type="simple">10.3897/phytokeys.185.71193.figure1</object-id><object-id xmlns:xlink="http://www.w3.org/1999/xlink" content-type="arpha" xlink:type="simple">979156BA-88AD-58C5-A197-EACF8462A4B3</object-id><label>Figure 1.</label><caption><p>Holotype of <italic><tp:taxon-name><tp:taxon-name-part taxon-name-part-type="genus" reg="Rubus">Rubus</tp:taxon-name-part><tp:taxon-name-part taxon-name-part-type="species" reg="kaznowskii">kaznowskii</tp:taxon-name-part></tp:taxon-name></italic> (<abbrev xmlns:xlink="http://www.w3.org/1999/xlink" xlink:title="Herbarium of the Institute of Dendrology, Kórnik" id="ABBRID0EPRAE" xlink:type="simple">KOR</abbrev> 51366).</p></caption><graphic xmlns:xlink="http://www.w3.org/1999/xlink" xlink:href="phytokeys-185-027-g001.jpg" position="float" orientation="portrait" xlink:type="simple" id="oo_609794.jpg"><uri content-type="original_file" xlink:type="simple">https://binary.pensoft.net/fig/609794</uri></graphic></fig><fig id="F2" position="float" orientation="portrait"><object-id xmlns:xlink="http://www.w3.org/1999/xlink" content-type="doi" xlink:type="simple">10.3897/phytokeys.185.71193.figure2</object-id><object-id xmlns:xlink="http://www.w3.org/1999/xlink" content-type="arpha" xlink:type="simple">D2C6BF7E-CACA-5A03-AA71-9CFAC1971B61</object-id><label>Figure 2.</label><caption><p><italic><tp:taxon-name><tp:taxon-name-part taxon-name-part-type="genus" reg="Rubus">Rubus</tp:taxon-name-part><tp:taxon-name-part taxon-name-part-type="species" reg="kaznowskii">kaznowskii</tp:taxon-name-part></tp:taxon-name></italic><bold>A</bold> segments of the primocane <bold>B</bold> infructescence <bold>C</bold> detail of the terminal leaflet margin <bold>D</bold> detail of the inflorescence axis <bold>E</bold> detail of the first-year stem. Illustration by Piotr Kosiński.</p></caption><graphic xmlns:xlink="http://www.w3.org/1999/xlink" xlink:href="phytokeys-185-027-g002.jpg" position="float" orientation="portrait" xlink:type="simple" id="oo_609795.jpg"><uri content-type="original_file" xlink:type="simple">https://binary.pensoft.net/fig/609795</uri></graphic></fig></tp:treatment-sec><tp:treatment-sec sec-type="Eponymy" id="SECID0E1SAE"><title>Eponymy.</title><p>The epithet “<tp:taxon-name><tp:taxon-name-part taxon-name-part-type="genus" reg="Rubus"/><tp:taxon-name-part taxon-name-part-type="species" reg="kaznowskii">kaznowskii</tp:taxon-name-part></tp:taxon-name>” refers to Kazimierz Kaznowski (1876–1943), teacher, naturalist and batologist from the Świętokrzyskie (Holy Cross Mts) region (Poland); the oldest known herbarium specimen of <italic><tp:taxon-name><tp:taxon-name-part taxon-name-part-type="genus" reg="Rubus">R.</tp:taxon-name-part><tp:taxon-name-part taxon-name-part-type="species" reg="kaznowskii">kaznowskii</tp:taxon-name-part></tp:taxon-name></italic> was collected by him.</p><fig id="F3" position="float" orientation="portrait"><object-id xmlns:xlink="http://www.w3.org/1999/xlink" content-type="doi" xlink:type="simple">10.3897/phytokeys.185.71193.figure3</object-id><object-id xmlns:xlink="http://www.w3.org/1999/xlink" content-type="arpha" xlink:type="simple">A18491F1-FAFD-501F-B233-CA7F41D6F68E</object-id><label>Figure 3.</label><caption><p>Fragments of primocanes <bold>A</bold> and primocane stems <bold>B</bold> of a living specimen of <italic><tp:taxon-name><tp:taxon-name-part taxon-name-part-type="genus" reg="Rubus">Rubus</tp:taxon-name-part><tp:taxon-name-part taxon-name-part-type="species" reg="kaznowskii">kaznowskii</tp:taxon-name-part></tp:taxon-name></italic>. Photos by Piotr Kosiński.</p></caption><graphic xmlns:xlink="http://www.w3.org/1999/xlink" xlink:href="phytokeys-185-027-g003.jpg" position="float" orientation="portrait" xlink:type="simple" id="oo_609796.jpg"><uri content-type="original_file" xlink:type="simple">https://binary.pensoft.net/fig/609796</uri></graphic></fig></tp:treatment-sec><tp:treatment-sec sec-type="distribution" id="SECID0EQUAE"><title>Distribution and ecology.</title><p><italic><tp:taxon-name><tp:taxon-name-part taxon-name-part-type="genus" reg="Rubus">Rubus</tp:taxon-name-part><tp:taxon-name-part taxon-name-part-type="species" reg="kaznowskii">kaznowskii</tp:taxon-name-part></tp:taxon-name></italic> is a regionally distributed bramble species. The distance between outermost stands reaches more than 190 km. More than two-thirds of all its stands are located in the Kielce Upland, and one-fifth of them in the Central Masovian Upland, between the Warta and Vistula rivers. It was confirmed in nine AFE units: 34UDB4, 34UEB2, 34UDB1, 34UCC4, 34UDB3, 34UEB1, 34UDB2, 34UEB3, 34UEC2 (Fig. <xref ref-type="fig" rid="F6">6</xref>). The elevation of <italic><tp:taxon-name><tp:taxon-name-part taxon-name-part-type="genus" reg="Rubus">R.</tp:taxon-name-part><tp:taxon-name-part taxon-name-part-type="species" reg="kaznowskii">kaznowskii</tp:taxon-name-part></tp:taxon-name></italic> stands ranges from 135 to 325 m. A more detailed map of the distribution of the species in the <abbrev xmlns:xlink="http://www.w3.org/1999/xlink" xlink:title="Atlas of Distribution of Vascular Plants in Poland" id="ABBRID0EQVAE" xlink:type="simple">ATPOL</abbrev> grid is presented in Suppl. material <xref ref-type="supplementary-material" rid="S1">1</xref>: Fig. S1.</p><fig id="F4" position="float" orientation="portrait"><object-id xmlns:xlink="http://www.w3.org/1999/xlink" content-type="doi" xlink:type="simple">10.3897/phytokeys.185.71193.figure4</object-id><object-id xmlns:xlink="http://www.w3.org/1999/xlink" content-type="arpha" xlink:type="simple">77BB6EAF-A3C4-5BC8-8E58-1730DA42FBA0</object-id><label>Figure 4.</label><caption><p>Inflorescence <bold>A</bold> and flowers <bold>B</bold> of a living specimen of <italic><tp:taxon-name><tp:taxon-name-part taxon-name-part-type="genus" reg="Rubus">Rubus</tp:taxon-name-part><tp:taxon-name-part taxon-name-part-type="species" reg="kaznowskii">kaznowskii</tp:taxon-name-part></tp:taxon-name></italic>. Photos by Piotr Kosiński.</p></caption><graphic xmlns:xlink="http://www.w3.org/1999/xlink" xlink:href="phytokeys-185-027-g004.jpg" position="float" orientation="portrait" xlink:type="simple" id="oo_609797.jpg"><uri content-type="original_file" xlink:type="simple">https://binary.pensoft.net/fig/609797</uri></graphic></fig><p>The species occurs mainly on rusty soils (brunic arenosols), in semi-dry to mesic habitats of mixed coniferous and mixed broadleaf forests, preferring open places with favourable light conditions: along forest margins and in clearings and in roadside thickets, among others (Suppl. material <xref ref-type="supplementary-material" rid="S1">1</xref>: Figs S6, S7).</p><fig id="F5" position="float" orientation="portrait"><object-id xmlns:xlink="http://www.w3.org/1999/xlink" content-type="doi" xlink:type="simple">10.3897/phytokeys.185.71193.figure5</object-id><object-id xmlns:xlink="http://www.w3.org/1999/xlink" content-type="arpha" xlink:type="simple">27EB81A1-3244-5F0C-A38A-27A059ED534D</object-id><label>Figure 5.</label><caption><p>Abaxial side of a leaflet of <italic><tp:taxon-name><tp:taxon-name-part taxon-name-part-type="genus" reg="Rubus">Rubus</tp:taxon-name-part><tp:taxon-name-part taxon-name-part-type="species" reg="kaznowskii">kaznowskii</tp:taxon-name-part></tp:taxon-name></italic> in SEM. General <bold>A</bold> and more detailed <bold>B</bold> views of indumentum cover in the intercostal area assessed as dense, with the predominance of fasciculate hairs over simple hairs. Photos by Dominik Tomaszewski.</p></caption><graphic xmlns:xlink="http://www.w3.org/1999/xlink" xlink:href="phytokeys-185-027-g005.jpg" position="float" orientation="portrait" xlink:type="simple" id="oo_609798.jpg"><uri content-type="original_file" xlink:type="simple">https://binary.pensoft.net/fig/609798</uri></graphic></fig></tp:treatment-sec><tp:treatment-sec sec-type="Preliminary conservation status" id="SECID0EWXAE"><title>Preliminary conservation status.</title><p><italic><tp:taxon-name><tp:taxon-name-part taxon-name-part-type="genus" reg="Rubus">Rubus</tp:taxon-name-part><tp:taxon-name-part taxon-name-part-type="species" reg="kaznowskii">kaznowskii</tp:taxon-name-part></tp:taxon-name></italic> is a moderately hemerophilic species. No pressures or threats are evidenced. According to IUCN Criteria (<xref ref-type="bibr" rid="B4">IUCN 2021</xref>), we propose to include it in the category of Least Concern (<abbrev xmlns:xlink="http://www.w3.org/1999/xlink" xlink:title="Least Concern" id="ABBRID0ELYAE" xlink:type="simple">LC</abbrev>).</p><fig id="F6" position="float" orientation="portrait"><object-id xmlns:xlink="http://www.w3.org/1999/xlink" content-type="doi" xlink:type="simple">10.3897/phytokeys.185.71193.figure6</object-id><object-id xmlns:xlink="http://www.w3.org/1999/xlink" content-type="arpha" xlink:type="simple">9288DEB0-B5BC-5F3E-AB08-48DE78685FBE</object-id><label>Figure 6.</label><caption><p>Distribution of <italic><tp:taxon-name><tp:taxon-name-part taxon-name-part-type="genus" reg="Rubus">Rubus</tp:taxon-name-part><tp:taxon-name-part taxon-name-part-type="species" reg="kaznowskii">kaznowskii</tp:taxon-name-part></tp:taxon-name></italic> based on Atlas Florae Europaeae (AFE) grid system.</p></caption><graphic xmlns:xlink="http://www.w3.org/1999/xlink" xlink:href="phytokeys-185-027-g006.jpg" position="float" orientation="portrait" xlink:type="simple" id="oo_609799.jpg"><uri content-type="original_file" xlink:type="simple">https://binary.pensoft.net/fig/609799</uri></graphic></fig></tp:treatment-sec><tp:treatment-sec sec-type="material" id="SECID0EHZAE"><title>Specimens examined.</title><p><bold>Poland. Łódź Province</bold>, Łask District: 2 km N of Kamostek, pine-oak forest, roadside thickets, 181 m a.s.l., <named-content xmlns:xlink="http://www.w3.org/1999/xlink" content-type="dwc:verbatimCoordinates" xlink:type="simple"><named-content content-type="geo-json" specific-use="{&#34;type&#34;:&#34;Point&#34;,&#34;coordinates&#34;:[19.070000,51.529444]}" id="NCID0ESZAE" xlink:type="simple">51°31'46"N, 19°04'12"E</named-content></named-content>, 10 Sep 2019, <italic>P. Kosiński</italic>, <italic>T. Maliński</italic> &amp; <italic>J. Zieliński</italic> (<abbrev xmlns:xlink="http://www.w3.org/1999/xlink" xlink:title="Herbarium of the Institute of Dendrology, Kórnik" id="ABBRID0E4ZAE" xlink:type="simple">KOR</abbrev> 55452); Opoczno District: Wierzchowisko, roadside thickets, 228 m a.s.l., <named-content xmlns:xlink="http://www.w3.org/1999/xlink" content-type="dwc:verbatimCoordinates" xlink:type="simple"><named-content content-type="geo-json" specific-use="{&#34;type&#34;:&#34;Point&#34;,&#34;coordinates&#34;:[20.217903,51.217850]}" id="NCID0EE1AE" xlink:type="simple">51°13'04.26"N, 20°13'04.45"E</named-content></named-content>, 23 Aug 2010, <italic>A. Trojecka-Brzezińska</italic> (<abbrev xmlns:xlink="http://www.w3.org/1999/xlink" xlink:title="herbarium of the Jagiellonian University" id="ABBRID0EL1AE" xlink:type="simple">KRA</abbrev>); Piotrków District: 0.5 km NW of Poniatów, broadleaved forest margin, 203 m a.s.l., <named-content xmlns:xlink="http://www.w3.org/1999/xlink" content-type="dwc:verbatimCoordinates" xlink:type="simple"><named-content content-type="geo-json" specific-use="{&#34;type&#34;:&#34;Point&#34;,&#34;coordinates&#34;:[19.750617,51.398703]}" id="NCID0ES1AE" xlink:type="simple">51°23'55.33"N, 19°45'02.22"E</named-content></named-content>, 14 Jul 2014, <italic>P. Kosiński</italic> &amp; <italic>J. Zieliński</italic> (<abbrev xmlns:xlink="http://www.w3.org/1999/xlink" xlink:title="Herbarium of the Institute of Dendrology, Kórnik" id="ABBRID0E21AE" xlink:type="simple">KOR</abbrev> 51359); NW outskirts of Poniatów, edge of the brdoadleaved forest, 203 m a.s.l., <named-content xmlns:xlink="http://www.w3.org/1999/xlink" content-type="dwc:verbatimCoordinates" xlink:type="simple"><named-content content-type="geo-json" specific-use="{&#34;type&#34;:&#34;Point&#34;,&#34;coordinates&#34;:[19.750556,51.398611]}" id="NCID0EC2AE" xlink:type="simple">51°23'55"N, 19°45'02"E</named-content></named-content>, 14 Jul 2014, <italic>P. Kosiński</italic> &amp; <italic>J. Zieliński</italic> (<abbrev xmlns:xlink="http://www.w3.org/1999/xlink" xlink:title="Herbarium of the Institute of Dendrology, Kórnik" id="ABBRID0EL2AE" xlink:type="simple">KOR</abbrev> 51357); SEE of Piotrków Tybunalski, edge of the pine plantation on mixed deciduous forest habitat, 203 m a.s.l., <named-content xmlns:xlink="http://www.w3.org/1999/xlink" content-type="dwc:verbatimCoordinates" xlink:type="simple"><named-content content-type="geo-json" specific-use="{&#34;type&#34;:&#34;Point&#34;,&#34;coordinates&#34;:[19.758056,51.396111]}" id="NCID0ES2AE" xlink:type="simple">51°23'46"N, 19°45'29"E</named-content></named-content>, 24 Aug 1999, <italic>J. Zieliński</italic> (<abbrev xmlns:xlink="http://www.w3.org/1999/xlink" xlink:title="Herbarium of the Institute of Dendrology, Kórnik" id="ABBRID0EZ2AE" xlink:type="simple">KOR</abbrev> 41323); <bold>Mazovia Province</bold>, Białobrzegi District: Ksawerów Stary, roadside thickets, 135 m a.s.l., <named-content xmlns:xlink="http://www.w3.org/1999/xlink" content-type="dwc:verbatimCoordinates" xlink:type="simple"><named-content content-type="geo-json" specific-use="{&#34;type&#34;:&#34;Point&#34;,&#34;coordinates&#34;:[21.128333,51.649444]}" id="NCID0EC3AE" xlink:type="simple">51°38'58"N, 21°07'42"E</named-content></named-content>, 13 Sep 2019, <italic>P. Kosiński</italic>, <italic>T. Maliński</italic> &amp; <italic>J. Zieliński</italic> (<abbrev xmlns:xlink="http://www.w3.org/1999/xlink" xlink:title="Herbarium of the Institute of Dendrology, Kórnik" id="ABBRID0EN3AE" xlink:type="simple">KOR</abbrev> 55454); Ostrowiec District: Łysowody near Ćmielów, roadside thickets, 203 m a.s.l., <named-content xmlns:xlink="http://www.w3.org/1999/xlink" content-type="dwc:verbatimCoordinates" xlink:type="simple"><named-content content-type="geo-json" specific-use="{&#34;type&#34;:&#34;Point&#34;,&#34;coordinates&#34;:[21.565278,50.906111]}" id="NCID0EU3AE" xlink:type="simple">50°54'22"N, 21°33'55"E</named-content></named-content>, 8 Aug 2002, <italic>R. Piwowarczyk</italic> (<abbrev xmlns:xlink="http://www.w3.org/1999/xlink" xlink:title="herbarium of the Jagiellonian University" id="ABBRID0E23AE" xlink:type="simple">KRA</abbrev> 0354524); Radom District: W of Młodocin Mniejszy, pine forest, 194 m a.s.l., <named-content xmlns:xlink="http://www.w3.org/1999/xlink" content-type="dwc:verbatimCoordinates" xlink:type="simple"><named-content content-type="geo-json" specific-use="{&#34;type&#34;:&#34;Point&#34;,&#34;coordinates&#34;:[21.019444,51.340278]}" id="NCID0EC4AE" xlink:type="simple">51°20'25"N, 21°01'10"E</named-content></named-content>, 3 Aug 2005, <italic>M. Nobis</italic> (<abbrev xmlns:xlink="http://www.w3.org/1999/xlink" xlink:title="herbarium of the Jagiellonian University" id="ABBRID0EJ4AE" xlink:type="simple">KRA</abbrev>); E outskirts of Waliny, alongside the railway and road with the ditch, 189 m a.s.l., <named-content xmlns:xlink="http://www.w3.org/1999/xlink" content-type="dwc:verbatimCoordinates" xlink:type="simple"><named-content content-type="geo-json" specific-use="{&#34;type&#34;:&#34;Point&#34;,&#34;coordinates&#34;:[21.010278,51.352167]}" id="NCID0EQ4AE" xlink:type="simple">51°21'07.8"N, 21°00'37"E</named-content></named-content>, 4 Aug 2005, <italic>M. Nobis</italic> (<abbrev xmlns:xlink="http://www.w3.org/1999/xlink" xlink:title="herbarium of the Jagiellonian University" id="ABBRID0EX4AE" xlink:type="simple">KRA</abbrev>); 2.8 km SSE of Maliszów, mixed coniferous forest, 194 m a.s.l., <named-content xmlns:xlink="http://www.w3.org/1999/xlink" content-type="dwc:verbatimCoordinates" xlink:type="simple"><named-content content-type="geo-json" specific-use="{&#34;type&#34;:&#34;Point&#34;,&#34;coordinates&#34;:[21.131389,51.268889]}" id="NCID0E54AE" xlink:type="simple">51°16'08"N, 21°07'53"E</named-content></named-content>, 30 Aug 2002, <italic>M. Nobis</italic> (<abbrev xmlns:xlink="http://www.w3.org/1999/xlink" xlink:title="herbarium of the Jagiellonian University" id="ABBRID0EF5AE" xlink:type="simple">KRA</abbrev>); Kolonia Dąbrówka Zabłotnia, pine forest margin, 182 m a.s.l., <named-content xmlns:xlink="http://www.w3.org/1999/xlink" content-type="dwc:verbatimCoordinates" xlink:type="simple"><named-content content-type="geo-json" specific-use="{&#34;type&#34;:&#34;Point&#34;,&#34;coordinates&#34;:[21.054919,51.318478]}" id="NCID0EM5AE" xlink:type="simple">51°19'06.52"N, 21°03'17.71"E</named-content></named-content>, 24 Jun 2003, <italic>M. Nobis</italic> (<abbrev xmlns:xlink="http://www.w3.org/1999/xlink" xlink:title="herbarium of the Jagiellonian University" id="ABBRID0ET5AE" xlink:type="simple">KRA</abbrev> 0318820); Kresy near Wierzbica, railway gorge, 203 m a.s.l., <named-content xmlns:xlink="http://www.w3.org/1999/xlink" content-type="dwc:verbatimCoordinates" xlink:type="simple"><named-content content-type="geo-json" specific-use="{&#34;type&#34;:&#34;Point&#34;,&#34;coordinates&#34;:[21.022589,51.272931]}" id="NCID0E15AE" xlink:type="simple">51°16'22.55"N, 21°01'21.32"E</named-content></named-content>, 23 Jun 2003, <italic>M. Nobis</italic> (<abbrev xmlns:xlink="http://www.w3.org/1999/xlink" xlink:title="herbarium of the Jagiellonian University" id="ABBRID0EB6AE" xlink:type="simple">KRA</abbrev> 0318832); 2 km W of Pakosław, pine-oak forest, 220 m a.s.l., <named-content xmlns:xlink="http://www.w3.org/1999/xlink" content-type="dwc:verbatimCoordinates" xlink:type="simple"><named-content content-type="geo-json" specific-use="{&#34;type&#34;:&#34;Point&#34;,&#34;coordinates&#34;:[21.132858,51.206175]}" id="NCID0EI6AE" xlink:type="simple">51°12'22.23"N, 21°07'58.29"E</named-content></named-content>, 2 Jul 2004, <italic>M. Nobis</italic> (<abbrev xmlns:xlink="http://www.w3.org/1999/xlink" xlink:title="herbarium of the Jagiellonian University" id="ABBRID0EP6AE" xlink:type="simple">KRA</abbrev> 0317627); S of Malczew, sandpit, 179 m a.s.l., <named-content xmlns:xlink="http://www.w3.org/1999/xlink" content-type="dwc:verbatimCoordinates" xlink:type="simple"><named-content content-type="geo-json" specific-use="{&#34;type&#34;:&#34;Point&#34;,&#34;coordinates&#34;:[21.165311,51.356578]}" id="NCID0EW6AE" xlink:type="simple">51°21'23.68"N, 21°09'55.12"E</named-content></named-content>, 27 Aug 2005, <italic>M. Nobis</italic> (<abbrev xmlns:xlink="http://www.w3.org/1999/xlink" xlink:title="herbarium of the Jagiellonian University" id="ABBRID0E46AE" xlink:type="simple">KRA</abbrev> 0365787); Skarżysko District: N of Kierz Niedźwiedzi, forest margin, 228 m a.s.l., <named-content xmlns:xlink="http://www.w3.org/1999/xlink" content-type="dwc:verbatimCoordinates" xlink:type="simple"><named-content content-type="geo-json" specific-use="{&#34;type&#34;:&#34;Point&#34;,&#34;coordinates&#34;:[20.951833,51.181389]}" id="NCID0EFAAG" xlink:type="simple">51°10'53"N, 20°57'06.6"E</named-content></named-content>, 10 Aug 2003, <italic>M. Nobis</italic> (<abbrev xmlns:xlink="http://www.w3.org/1999/xlink" xlink:title="herbarium of the Jagiellonian University" id="ABBRID0EMAAG" xlink:type="simple">KRA</abbrev> 0318815); Szydłowiec District: Szydłowiec, roadside thickets near the artificial lake, 219 m a.s.l., <named-content xmlns:xlink="http://www.w3.org/1999/xlink" content-type="dwc:verbatimCoordinates" xlink:type="simple"><named-content content-type="geo-json" specific-use="{&#34;type&#34;:&#34;Point&#34;,&#34;coordinates&#34;:[20.855736,51.218656]}" id="NCID0ETAAG" xlink:type="simple">51°13'07.16"N, 20°51'20.65"E</named-content></named-content>, 22 Jul 2003, <italic>M. Nobis</italic> (<abbrev xmlns:xlink="http://www.w3.org/1999/xlink" xlink:title="herbarium of the Jagiellonian University" id="ABBRID0E1AAG" xlink:type="simple">KRA</abbrev> 0320963); 1 km N of Zaława, roadside thickets, 205 m a.s.l., <named-content xmlns:xlink="http://www.w3.org/1999/xlink" content-type="dwc:verbatimCoordinates" xlink:type="simple"><named-content content-type="geo-json" specific-use="{&#34;type&#34;:&#34;Point&#34;,&#34;coordinates&#34;:[20.766658,51.267956]}" id="NCID0EBBAG" xlink:type="simple">51°16'04.64"N, 20°45'59.97"E</named-content></named-content>, 22 Jun 2004, <italic>M. Nobis</italic> (<abbrev xmlns:xlink="http://www.w3.org/1999/xlink" xlink:title="herbarium of the Jagiellonian University" id="ABBRID0EIBAG" xlink:type="simple">KRA</abbrev> 0317573 &amp; 0317574); between Aleksandrów and Budki I, roadside thickets/forest margin, 242 m a.s.l., <named-content xmlns:xlink="http://www.w3.org/1999/xlink" content-type="dwc:verbatimCoordinates" xlink:type="simple"><named-content content-type="geo-json" specific-use="{&#34;type&#34;:&#34;Point&#34;,&#34;coordinates&#34;:[20.771833,51.214161]}" id="NCID0EPBAG" xlink:type="simple">51°12'50.98"N, 20°46'18.60"E</named-content></named-content>, 25 Aug 2003, <italic>M. Nobis</italic> (<abbrev xmlns:xlink="http://www.w3.org/1999/xlink" xlink:title="herbarium of the Jagiellonian University" id="ABBRID0EWBAG" xlink:type="simple">KRA</abbrev> 0318819); Wymysłów, roadside thickets, 218 m a.s.l., <named-content xmlns:xlink="http://www.w3.org/1999/xlink" content-type="dwc:verbatimCoordinates" xlink:type="simple"><named-content content-type="geo-json" specific-use="{&#34;type&#34;:&#34;Point&#34;,&#34;coordinates&#34;:[20.818889,51.235942]}" id="NCID0E4BAG" xlink:type="simple">51°14'09.39"N, 20°49'08.00"E</named-content></named-content>, 1 Aug 2003, <italic>M. Nobis</italic> (<abbrev xmlns:xlink="http://www.w3.org/1999/xlink" xlink:title="herbarium of the Jagiellonian University" id="ABBRID0EECAG" xlink:type="simple">KRA</abbrev> 0318822); Wola Zagrodnia, roadside thickets, 226 m a.s.l., <named-content xmlns:xlink="http://www.w3.org/1999/xlink" content-type="dwc:verbatimCoordinates" xlink:type="simple"><named-content content-type="geo-json" specific-use="{&#34;type&#34;:&#34;Point&#34;,&#34;coordinates&#34;:[20.747189,51.245442]}" id="NCID0ELCAG" xlink:type="simple">51°14'43.59"N, 20°44'49.88"E</named-content></named-content>, 11 Jun 2003, <italic>M. Nobis</italic> (<abbrev xmlns:xlink="http://www.w3.org/1999/xlink" xlink:title="herbarium of the Jagiellonian University" id="ABBRID0ESCAG" xlink:type="simple">KRA</abbrev> 0321855); Lipienice, alongside railway and road, 205 m a.s.l., <named-content xmlns:xlink="http://www.w3.org/1999/xlink" content-type="dwc:verbatimCoordinates" xlink:type="simple"><named-content content-type="geo-json" specific-use="{&#34;type&#34;:&#34;Point&#34;,&#34;coordinates&#34;:[20.978222,51.246056]}" id="NCID0EZCAG" xlink:type="simple">51°14'45.8"N, 20°58'41.6"E</named-content></named-content>, 18 Aug 2002, <italic>M. Nobis</italic> (<abbrev xmlns:xlink="http://www.w3.org/1999/xlink" xlink:title="herbarium of the Jagiellonian University" id="ABBRID0EADAG" xlink:type="simple">KRA</abbrev>); W part of Gąsawy Rządowe Niwy, forest margin, 240 m a.s.l., <named-content xmlns:xlink="http://www.w3.org/1999/xlink" content-type="dwc:verbatimCoordinates" xlink:type="simple"><named-content content-type="geo-json" specific-use="{&#34;type&#34;:&#34;Point&#34;,&#34;coordinates&#34;:[20.924906,51.199344]}" id="NCID0EHDAG" xlink:type="simple">51°11'57.64"N, 20°55'29.66"E</named-content></named-content>, 31 Jul 2003, <italic>M. Nobis</italic> (<abbrev xmlns:xlink="http://www.w3.org/1999/xlink" xlink:title="herbarium of the Jagiellonian University" id="ABBRID0EODAG" xlink:type="simple">KRA</abbrev> 0320129); Gąsawy Rządowe, forest margin, 237 m a.s.l., <named-content xmlns:xlink="http://www.w3.org/1999/xlink" content-type="dwc:verbatimCoordinates" xlink:type="simple"><named-content content-type="geo-json" specific-use="{&#34;type&#34;:&#34;Point&#34;,&#34;coordinates&#34;:[20.946333,51.204575]}" id="NCID0EVDAG" xlink:type="simple">51°12'16.47"N, 20°56'46.8"E</named-content></named-content>, 8 Aug 2003, <italic>M. Nobis</italic> (<abbrev xmlns:xlink="http://www.w3.org/1999/xlink" xlink:title="herbarium of the Jagiellonian University" id="ABBRID0E3DAG" xlink:type="simple">KRA</abbrev> 0318823); Zwoleń District: 0.5 km NWW of Górki, pine plantation on the mixed deciduous forest habitat, 161 m a.s.l., <named-content xmlns:xlink="http://www.w3.org/1999/xlink" content-type="dwc:verbatimCoordinates" xlink:type="simple"><named-content content-type="geo-json" specific-use="{&#34;type&#34;:&#34;Point&#34;,&#34;coordinates&#34;:[21.594167,51.333056]}" id="NCID0EDEAG" xlink:type="simple">51°19'59"N, 21°35'39"E</named-content></named-content>, 13 Sep 2019, <italic>P. Kosiński</italic>, <italic>T. Maliński</italic> &amp; <italic>J. Zieliński</italic> (<abbrev xmlns:xlink="http://www.w3.org/1999/xlink" xlink:title="Herbarium of the Institute of Dendrology, Kórnik" id="ABBRID0EOEAG" xlink:type="simple">KOR</abbrev> 55453); Przyłęk, alongside the forest road with ditch, 143 m a.s.l., <named-content xmlns:xlink="http://www.w3.org/1999/xlink" content-type="dwc:verbatimCoordinates" xlink:type="simple"><named-content content-type="geo-json" specific-use="{&#34;type&#34;:&#34;Point&#34;,&#34;coordinates&#34;:[21.747222,51.308333]}" id="NCID0EVEAG" xlink:type="simple">51°18'30"N, 21°44'50"E</named-content></named-content>, 1 Aug 2012, ? (<abbrev xmlns:xlink="http://www.w3.org/1999/xlink" xlink:title="Herbarium of the Institute of Dendrology, Kórnik" id="ABBRID0E1EAG" xlink:type="simple">KOR</abbrev> 55461); <bold>Świętokrzyskie Province</bold>, Jędrzejów District: 3 km NW of Zagórze, roadside thickets, 259 m a.s.l., <named-content xmlns:xlink="http://www.w3.org/1999/xlink" content-type="dwc:verbatimCoordinates" xlink:type="simple"><named-content content-type="geo-json" specific-use="{&#34;type&#34;:&#34;Point&#34;,&#34;coordinates&#34;:[20.176028,50.611500]}" id="NCID0EDFAG" xlink:type="simple">50°36'41.4"N, 20°10'33.7"E</named-content></named-content>, 8 Aug 2011, <italic>B. Piwowarski</italic> (<abbrev xmlns:xlink="http://www.w3.org/1999/xlink" xlink:title="herbarium of the Jagiellonian University" id="ABBRID0EKFAG" xlink:type="simple">KRA</abbrev>); 2 km E of Małogoszcz, 1 km N of Bocheniec, pine-oak forest, 249 m a.s.l., <named-content xmlns:xlink="http://www.w3.org/1999/xlink" content-type="dwc:verbatimCoordinates" xlink:type="simple"><named-content content-type="geo-json" specific-use="{&#34;type&#34;:&#34;Point&#34;,&#34;coordinates&#34;:[20.307500,50.810278]}" id="NCID0ERFAG" xlink:type="simple">50°48'37"N, 20°18'27"E</named-content></named-content>, 11 Jun 2011, <italic>G. Łazarski</italic> (<abbrev xmlns:xlink="http://www.w3.org/1999/xlink" xlink:title="herbarium of the Jagiellonian University" id="ABBRID0EYFAG" xlink:type="simple">KRA</abbrev> 0472546); Kielce District: 5.8 km NNW of Mniów, 300 m of Gliniany Las, silver fir forest/hornbeam-oak forest, 325 m a.s.l., <named-content xmlns:xlink="http://www.w3.org/1999/xlink" content-type="dwc:verbatimCoordinates" xlink:type="simple"><named-content content-type="geo-json" specific-use="{&#34;type&#34;:&#34;Point&#34;,&#34;coordinates&#34;:[20.407778,51.030556]}" id="NCID0E6FAG" xlink:type="simple">51°01'50"N, 20°24'28"E</named-content></named-content>, 23 Aug 2012, <italic>M. Podgórska</italic> (<abbrev xmlns:xlink="http://www.w3.org/1999/xlink" xlink:title="Herbarium of the Institute of Dendrology, Kórnik" id="ABBRID0EGGAG" xlink:type="simple">KOR</abbrev> 55457); 0.5 km NNE of Milechowy, pine-oak forest, 262 m a.s.l., <named-content xmlns:xlink="http://www.w3.org/1999/xlink" content-type="dwc:verbatimCoordinates" xlink:type="simple"><named-content content-type="geo-json" specific-use="{&#34;type&#34;:&#34;Point&#34;,&#34;coordinates&#34;:[20.336111,50.827222]}" id="NCID0ENGAG" xlink:type="simple">50°49'38"N, 20°20'10"E</named-content></named-content>, 4 Sep 2014, <italic>G. Łazarski</italic> (<abbrev xmlns:xlink="http://www.w3.org/1999/xlink" xlink:title="herbarium of the Jagiellonian University" id="ABBRID0EUGAG" xlink:type="simple">KRA</abbrev> 0472934); between Szewce and Łaziska, forest margin, 306 m a.s.l., <named-content xmlns:xlink="http://www.w3.org/1999/xlink" content-type="dwc:verbatimCoordinates" xlink:type="simple"><named-content content-type="geo-json" specific-use="{&#34;type&#34;:&#34;Point&#34;,&#34;coordinates&#34;:[20.461581,50.850064]}" id="NCID0E2GAG" xlink:type="simple">50°51'00.23"N, 20°27'41.69"E</named-content></named-content>, 15 Jul 2014, <italic>P. Kosiński</italic> &amp; <italic>J. Zieliński</italic> (<abbrev xmlns:xlink="http://www.w3.org/1999/xlink" xlink:title="Herbarium of the Institute of Dendrology, Kórnik" id="ABBRID0EEHAG" xlink:type="simple">KOR</abbrev> 51383); 2 km SW of Łaziska, Piekoszów, thickets at the edge of the wet, mixed forest, 313 m a.s.l., <named-content xmlns:xlink="http://www.w3.org/1999/xlink" content-type="dwc:verbatimCoordinates" xlink:type="simple"><named-content content-type="geo-json" specific-use="{&#34;type&#34;:&#34;Point&#34;,&#34;coordinates&#34;:[20.336111,50.858056]}" id="NCID0ELHAG" xlink:type="simple">50°51'29"N, 20°20'10"E</named-content></named-content>, 2 Aug 2012, <italic>G. Łazarski</italic> (<abbrev xmlns:xlink="http://www.w3.org/1999/xlink" xlink:title="herbarium of the Jagiellonian University" id="ABBRID0ESHAG" xlink:type="simple">KRA</abbrev> 0472550); W of Niestachów, slopes of Mt Otrocz, pine plantation on the mixed deciduous forest habitat, 321 m a.s.l., <named-content xmlns:xlink="http://www.w3.org/1999/xlink" content-type="dwc:verbatimCoordinates" xlink:type="simple"><named-content content-type="geo-json" specific-use="{&#34;type&#34;:&#34;Point&#34;,&#34;coordinates&#34;:[20.716667,50.840000]}" id="NCID0EZHAG" xlink:type="simple">50°50'24"N, 20°42'60"E</named-content></named-content>, 28 Jun 1934, <italic>K. Kaznowski</italic> (<abbrev xmlns:xlink="http://www.w3.org/1999/xlink" xlink:title="Herbarium of the Institute of Dendrology, Kórnik" id="ABBRID0EAIAG" xlink:type="simple">KOR</abbrev> 10598); between Raków and Sadków, edge of the pine plantation on the mixed deciduous forest habitat, 276 m a.s.l., <named-content xmlns:xlink="http://www.w3.org/1999/xlink" content-type="dwc:verbatimCoordinates" xlink:type="simple"><named-content content-type="geo-json" specific-use="{&#34;type&#34;:&#34;Point&#34;,&#34;coordinates&#34;:[21.059397,50.711131]}" id="NCID0EHIAG" xlink:type="simple">50°42'40.07"N, 21°03'33.83"E</named-content></named-content>, 17 Jul 2014, <italic>P. Kosiński</italic> &amp; <italic>J. Zieliński</italic> (<abbrev xmlns:xlink="http://www.w3.org/1999/xlink" xlink:title="Herbarium of the Institute of Dendrology, Kórnik" id="ABBRID0EQIAG" xlink:type="simple">KOR</abbrev> 51365); Masłów, pine plantation on the oak forest habitat, 328 m a.s.l., <named-content xmlns:xlink="http://www.w3.org/1999/xlink" content-type="dwc:verbatimCoordinates" xlink:type="simple"><named-content content-type="geo-json" specific-use="{&#34;type&#34;:&#34;Point&#34;,&#34;coordinates&#34;:[20.708333,50.908333]}" id="NCID0EXIAG" xlink:type="simple">50°54'30"N, 20°42'30"E</named-content></named-content>, 12 Aug 1987, <italic>J. Zieliński</italic> (<abbrev xmlns:xlink="http://www.w3.org/1999/xlink" xlink:title="Herbarium of the Institute of Dendrology, Kórnik" id="ABBRID0E5IAG" xlink:type="simple">KOR</abbrev> 31452); Stara Słupia, roadside thickets, 319 m a.s.l., <named-content xmlns:xlink="http://www.w3.org/1999/xlink" content-type="dwc:verbatimCoordinates" xlink:type="simple"><named-content content-type="geo-json" specific-use="{&#34;type&#34;:&#34;Point&#34;,&#34;coordinates&#34;:[21.076528,50.860472]}" id="NCID0EFJAG" xlink:type="simple">50°51'37.7"N, 21°04'35.5"E</named-content></named-content>, 16 Sep 1986, <italic>R. Kapuściński</italic> (SKPN); Słowik, roadside thickets, 244 m a.s.l., <named-content xmlns:xlink="http://www.w3.org/1999/xlink" content-type="dwc:verbatimCoordinates" xlink:type="simple"><named-content content-type="geo-json" specific-use="{&#34;type&#34;:&#34;Point&#34;,&#34;coordinates&#34;:[20.540000,50.835556]}" id="NCID0EPJAG" xlink:type="simple">50°50'08"N, 20°32'24"E</named-content></named-content>, 5 Jul 1932, <italic>K. Kaznowski</italic> (<abbrev xmlns:xlink="http://www.w3.org/1999/xlink" xlink:title="Herbarium of the Institute of Dendrology, Kórnik" id="ABBRID0EWJAG" xlink:type="simple">KOR</abbrev> 10609); Końskie District: 2 km NE of Gaworczów, wilderness “Kopaczka”, thermophilous oak forest, 264 m a.s.l., <named-content xmlns:xlink="http://www.w3.org/1999/xlink" content-type="dwc:verbatimCoordinates" xlink:type="simple"><named-content content-type="geo-json" specific-use="{&#34;type&#34;:&#34;Point&#34;,&#34;coordinates&#34;:[20.459444,51.292778]}" id="NCID0E4JAG" xlink:type="simple">51°17'34"N, 20°27'34"E</named-content></named-content>, 20 Jul 2012, <italic>M. Podgórska</italic> (<abbrev xmlns:xlink="http://www.w3.org/1999/xlink" xlink:title="Herbarium of the Institute of Dendrology, Kórnik" id="ABBRID0EEKAG" xlink:type="simple">KOR</abbrev> 55458); 1 km W of Cisownik, clearing of pine and hornbeam-oak forests, 290 m a.s.l., <named-content xmlns:xlink="http://www.w3.org/1999/xlink" content-type="dwc:verbatimCoordinates" xlink:type="simple"><named-content content-type="geo-json" specific-use="{&#34;type&#34;:&#34;Point&#34;,&#34;coordinates&#34;:[20.418611,51.088056]}" id="NCID0ELKAG" xlink:type="simple">51°05'17"N, 20°25'07"E</named-content></named-content>, 18 Jul 2010, <italic>M. Podgórska</italic> (<abbrev xmlns:xlink="http://www.w3.org/1999/xlink" xlink:title="herbarium of the Jagiellonian University" id="ABBRID0ESKAG" xlink:type="simple">KRA</abbrev>); Opatów District: 2.2 km S of Julianów, edge of the pine-oak forest on the mixed deciduous forest habitat, 194 m a.s.l., <named-content xmlns:xlink="http://www.w3.org/1999/xlink" content-type="dwc:verbatimCoordinates" xlink:type="simple"><named-content content-type="geo-json" specific-use="{&#34;type&#34;:&#34;Point&#34;,&#34;coordinates&#34;:[21.613889,50.880556]}" id="NCID0EZKAG" xlink:type="simple">50°52'50"N, 21°36'50"E</named-content></named-content>, 13 Sep 2019, <italic>P. Kosiński</italic>, <italic>T. Maliński</italic> &amp; <italic>J. Zieliński</italic> (<abbrev xmlns:xlink="http://www.w3.org/1999/xlink" xlink:title="Herbarium of the Institute of Dendrology, Kórnik" id="ABBRID0EELAG" xlink:type="simple">KOR</abbrev> 55457); Ostrowiec District: Łysowody near Ćmielów, roadside thickets, 215 m a.s.l., <named-content xmlns:xlink="http://www.w3.org/1999/xlink" content-type="dwc:verbatimCoordinates" xlink:type="simple"><named-content content-type="geo-json" specific-use="{&#34;type&#34;:&#34;Point&#34;,&#34;coordinates&#34;:[20.442222,50.901944]}" id="NCID0ELLAG" xlink:type="simple">50°54'07"N, 20°26'32"E</named-content></named-content>, 8 Aug 2002, <italic>R. Piwowarczyk</italic> (<abbrev xmlns:xlink="http://www.w3.org/1999/xlink" xlink:title="herbarium of the Jagiellonian University" id="ABBRID0ESLAG" xlink:type="simple">KRA</abbrev> 0354532); Łysowody near Ćmielów, roadside thickets, 215 m a.s.l., <named-content xmlns:xlink="http://www.w3.org/1999/xlink" content-type="dwc:verbatimCoordinates" xlink:type="simple"><named-content content-type="geo-json" specific-use="{&#34;type&#34;:&#34;Point&#34;,&#34;coordinates&#34;:[21.555556,50.905556]}" id="NCID0EZLAG" xlink:type="simple">50°54'20"N, 21°33'20"E</named-content></named-content>, 8 Aug 2002, <italic>R. Piwowarczyk</italic> (<abbrev xmlns:xlink="http://www.w3.org/1999/xlink" xlink:title="herbarium of the Jagiellonian University" id="ABBRID0EAMAG" xlink:type="simple">KRA</abbrev> 0354531); Skarżysko District: 1.5 km S of Grzybowa Góra Mała, roadside thickets/pine forest margin, 237 m a.s.l., <named-content xmlns:xlink="http://www.w3.org/1999/xlink" content-type="dwc:verbatimCoordinates" xlink:type="simple"><named-content content-type="geo-json" specific-use="{&#34;type&#34;:&#34;Point&#34;,&#34;coordinates&#34;:[20.941611,51.125117]}" id="NCID0EHMAG" xlink:type="simple">51°7'30.42"N, 20°56'29.80"E</named-content></named-content>, 30 Jun 2003, <italic>M. Nobis</italic> (<abbrev xmlns:xlink="http://www.w3.org/1999/xlink" xlink:title="herbarium of the Jagiellonian University" id="ABBRID0EOMAG" xlink:type="simple">KRA</abbrev> 0318817); Skarżysko-Kamienna, Piękna street, roadside thickets, 228 m a.s.l., <named-content xmlns:xlink="http://www.w3.org/1999/xlink" content-type="dwc:verbatimCoordinates" xlink:type="simple"><named-content content-type="geo-json" specific-use="{&#34;type&#34;:&#34;Point&#34;,&#34;coordinates&#34;:[20.906892,51.120103]}" id="NCID0EVMAG" xlink:type="simple">51°07'12.37"N, 20°54'24.81"E</named-content></named-content>, 21 Aug 2003, <italic>M. Nobis</italic> (<abbrev xmlns:xlink="http://www.w3.org/1999/xlink" xlink:title="herbarium of the Jagiellonian University" id="ABBRID0E3MAG" xlink:type="simple">KRA</abbrev> 0318828 &amp; 0318829); Starachowice District: Jagodne Małe, forest margin, 227 m a.s.l., <named-content xmlns:xlink="http://www.w3.org/1999/xlink" content-type="dwc:verbatimCoordinates" xlink:type="simple"><named-content content-type="geo-json" specific-use="{&#34;type&#34;:&#34;Point&#34;,&#34;coordinates&#34;:[20.994836,51.145692]}" id="NCID0EDNAG" xlink:type="simple">51°08'44.49"N, 20°59'41.41"E</named-content></named-content>, 11 Jul 2003, <italic>M. Nobis</italic> (<abbrev xmlns:xlink="http://www.w3.org/1999/xlink" xlink:title="herbarium of the Jagiellonian University" id="ABBRID0EKNAG" xlink:type="simple">KRA</abbrev> 0320966 &amp; 0320965); Marcinków, railway embankment, 228 m a.s.l., <named-content xmlns:xlink="http://www.w3.org/1999/xlink" content-type="dwc:verbatimCoordinates" xlink:type="simple"><named-content content-type="geo-json" specific-use="{&#34;type&#34;:&#34;Point&#34;,&#34;coordinates&#34;:[20.981675,51.093022]}" id="NCID0ERNAG" xlink:type="simple">51°05'34.88"N, 20°58'54.03"E</named-content></named-content>, 9 Aug 2003, <italic>M. Nobis</italic> (<abbrev xmlns:xlink="http://www.w3.org/1999/xlink" xlink:title="herbarium of the Jagiellonian University" id="ABBRID0EYNAG" xlink:type="simple">KRA</abbrev> 0320960); Wąchock, thickets by ruins of the manor house, 214 m a.s.l., <named-content xmlns:xlink="http://www.w3.org/1999/xlink" content-type="dwc:verbatimCoordinates" xlink:type="simple"><named-content content-type="geo-json" specific-use="{&#34;type&#34;:&#34;Point&#34;,&#34;coordinates&#34;:[21.015278,51.078306]}" id="NCID0E6NAG" xlink:type="simple">51°4'41.9"N, 21°00'55"E</named-content></named-content>, 29 Jul 2002, <italic>M. Nobis</italic> (<abbrev xmlns:xlink="http://www.w3.org/1999/xlink" xlink:title="herbarium of the Jagiellonian University" id="ABBRID0EGOAG" xlink:type="simple">KRA</abbrev>); W of road between Lubienia and Marcule, along the road in the mesic deciduous forest, 242 m a.s.l., <named-content xmlns:xlink="http://www.w3.org/1999/xlink" content-type="dwc:verbatimCoordinates" xlink:type="simple"><named-content content-type="geo-json" specific-use="{&#34;type&#34;:&#34;Point&#34;,&#34;coordinates&#34;:[21.194936,51.073300]}" id="NCID0ENOAG" xlink:type="simple">51°04'23.88"N, 21°11'41.77"E</named-content></named-content>, 7 Aug 2002, <italic>M. Nobis</italic> (<abbrev xmlns:xlink="http://www.w3.org/1999/xlink" xlink:title="herbarium of the Jagiellonian University" id="ABBRID0EUOAG" xlink:type="simple">KRA</abbrev> 0322795 &amp; 0322796); Szydłowiec District: S of Barak Niwy, roadside thickets/forest margin, 252 m a.s.l., <named-content xmlns:xlink="http://www.w3.org/1999/xlink" content-type="dwc:verbatimCoordinates" xlink:type="simple"><named-content content-type="geo-json" specific-use="{&#34;type&#34;:&#34;Point&#34;,&#34;coordinates&#34;:[20.858747,51.180403]}" id="NCID0E2OAG" xlink:type="simple">51°10'49.45"N, 20°51'31.49"E</named-content></named-content>, 26 Jun 2003, <italic>M. Nobis</italic> (<abbrev xmlns:xlink="http://www.w3.org/1999/xlink" xlink:title="herbarium of the Jagiellonian University" id="ABBRID0ECPAG" xlink:type="simple">KRA</abbrev> 0318818); Gąsawy Rządowe Niwy, roadside thickets/forest margin, 237 m a.s.l., <named-content xmlns:xlink="http://www.w3.org/1999/xlink" content-type="dwc:verbatimCoordinates" xlink:type="simple"><named-content content-type="geo-json" specific-use="{&#34;type&#34;:&#34;Point&#34;,&#34;coordinates&#34;:[20.944756,51.190525]}" id="NCID0EJPAG" xlink:type="simple">51°11'25.89"N, 20°56'41.12"E</named-content></named-content>, 11 Jul 2003, <italic>M. Nobis</italic> (<abbrev xmlns:xlink="http://www.w3.org/1999/xlink" xlink:title="herbarium of the Jagiellonian University" id="ABBRID0EQPAG" xlink:type="simple">KRA</abbrev> 0318824).</p></tp:treatment-sec><tp:treatment-sec><!--Section generated to contain objects referenced in tp:taxon-treatment.--><supplementary-material xmlns:xlink="http://www.w3.org/1999/xlink" id="S1" position="float" orientation="portrait" xlink:type="simple"><object-id content-type="arpha" xlink:type="simple">FF226279-7204-5563-ACA6-002C5BAACBBB</object-id><label>Supplementary material 1</label><caption><p>Map and photos</p></caption><statement content-type="dataType"><label>Data type</label><p>species data</p></statement><media xlink:href="phytokeys-185-027-s001.pdf" mimetype="application" mime-subtype="pdf" position="float" orientation="portrait" xlink:type="simple" id="oo_609800.pdf"><uri content-type="original_file" xlink:type="simple">https://binary.pensoft.net/file/609800</uri></media><permissions><license xlink:type="simple"><license-p>This dataset is made available under the Open Database License (http://opendatacommons.org/licenses/odbl/1.0/). The Open Database License (ODbL) is a license agreement intended to allow users to freely share, modify, and use this Dataset while maintaining this same freedom for others, provided that the original source and author(s) are credited.</license-p></license></permissions><attrib specific-use="authors">Piotr Kosiński, Tomasz Maliński, Marcin Nobis, Magdalena Rojek-Jelonek, Dominik Tomaszewski, Monika Dering, Jerzy Zieliński</attrib></supplementary-material></tp:treatment-sec><ref-list><ref id="B5"><mixed-citation xmlns:xlink="http://www.w3.org/1999/xlink" xlink:type="simple"><person-group><name name-style="western"><surname>Kollmann</surname><given-names>J</given-names></name><name name-style="western"><surname>Steinger</surname><given-names>T</given-names></name><name name-style="western"><surname>Roy</surname><given-names>BA</given-names></name></person-group> (<year>2000</year>) <article-title>Evidence of sexuality in European <italic><tp:taxon-name><tp:taxon-name-part taxon-name-part-type="genus">Rubus</tp:taxon-name-part></tp:taxon-name></italic> (<tp:taxon-name><tp:taxon-name-part taxon-name-part-type="family">Rosaceae</tp:taxon-name-part></tp:taxon-name>) species based on AFLP and allozyme analysis.</article-title><source>American Journal of Botany</source><volume>87</volume>(<issue>11</issue>): <fpage>1592</fpage>–<lpage>1598</lpage>. <ext-link xlink:type="simple" ext-link-type="doi" xlink:href="10.2307/2656735">https://doi.org/10.2307/2656735</ext-link></mixed-citation></ref><ref id="B18"><mixed-citation xmlns:xlink="http://www.w3.org/1999/xlink" xlink:type="simple"><person-group><name name-style="western"><surname>Potter</surname><given-names>D</given-names></name><name name-style="western"><surname>Eriksson</surname><given-names>T</given-names></name><name name-style="western"><surname>Evans</surname><given-names>RC</given-names></name><name name-style="western"><surname>Oh</surname><given-names>S</given-names></name><name name-style="western"><surname>Smedmark</surname><given-names>JEE</given-names></name><name name-style="western"><surname>Morgan</surname><given-names>DR</given-names></name><name name-style="western"><surname>Kerr</surname><given-names>M</given-names></name><name name-style="western"><surname>Robertson</surname><given-names>KR</given-names></name><name name-style="western"><surname>Arsenault</surname><given-names>M</given-names></name><name name-style="western"><surname>Dickinson</surname><given-names>TA</given-names></name><name name-style="western"><surname>Campbell</surname><given-names>CS</given-names></name></person-group> (<year>2007</year>) <article-title>Phylogeny and classification of <tp:taxon-name><tp:taxon-name-part taxon-name-part-type="family">Rosaceae</tp:taxon-name-part></tp:taxon-name>.</article-title><source>Plant Systematics and Evolution</source><volume>266</volume>(<issue>1–2</issue>): <fpage>5</fpage>–<lpage>43</lpage>. <ext-link xlink:type="simple" ext-link-type="doi" xlink:href="10.1007/s00606-007-0539-9">https://doi.org/10.1007/s00606-007-0539-9</ext-link></mixed-citation></ref><ref id="B12"><mixed-citation xmlns:xlink="http://www.w3.org/1999/xlink" xlink:type="simple"><person-group><name name-style="western"><surname>Krahulcová</surname><given-names>A</given-names></name><name name-style="western"><surname>Trávníček</surname><given-names>B</given-names></name><name name-style="western"><surname>Šarhanová</surname><given-names>P</given-names></name></person-group> (<year>2013</year>) <article-title>Karyological variation in the genus <italic><tp:taxon-name><tp:taxon-name-part taxon-name-part-type="genus">Rubus</tp:taxon-name-part></tp:taxon-name></italic>, subgenus <tp:taxon-name><tp:taxon-name-part taxon-name-part-type="genus"/><tp:taxon-name-part taxon-name-part-type="subgenus">Rubus</tp:taxon-name-part></tp:taxon-name>: New data from the Czech Republic and synthesis of the current knowledge of European species.</article-title><source>Preslia</source><volume>85</volume>: <fpage>19</fpage>–<lpage>39</lpage>.</mixed-citation></ref><ref id="B20"><mixed-citation xmlns:xlink="http://www.w3.org/1999/xlink" xlink:type="simple"><person-group><name name-style="western"><surname>Sochor</surname><given-names>M</given-names></name><name name-style="western"><surname>Vašut</surname><given-names>RJ</given-names></name><name name-style="western"><surname>Sharbel</surname><given-names>TF</given-names></name><name name-style="western"><surname>Trávníček</surname><given-names>B</given-names></name></person-group> (<year>2015</year>) <article-title>How just a few makes a lot: Speciation via reticulation and apomixis on example of European brambles (<tp:taxon-name><tp:taxon-name-part taxon-name-part-type="genus">Rubus</tp:taxon-name-part></tp:taxon-name>subgen. <tp:taxon-name><tp:taxon-name-part taxon-name-part-type="genus"/><tp:taxon-name-part taxon-name-part-type="subgenus">Rubus</tp:taxon-name-part></tp:taxon-name>, <tp:taxon-name><tp:taxon-name-part taxon-name-part-type="family">Rosaceae</tp:taxon-name-part></tp:taxon-name>).</article-title><source>Molecular Phylogenetics and Evolution</source><volume>89</volume>: <fpage>13</fpage>–<lpage>27</lpage>. <ext-link xlink:type="simple" ext-link-type="doi" xlink:href="10.1016/j.ympev.2015.04.007">https://doi.org/10.1016/j.ympev.2015.04.007</ext-link></mixed-citation></ref><ref id="B21"><mixed-citation xmlns:xlink="http://www.w3.org/1999/xlink" xlink:type="simple"><person-group><name name-style="western"><surname>Sochor</surname><given-names>M</given-names></name><name name-style="western"><surname>Trávníček</surname><given-names>B</given-names></name><name name-style="western"><surname>Király</surname><given-names>G</given-names></name></person-group> (<year>2019</year>) <article-title>Ploidy level variation in the genus <italic><tp:taxon-name><tp:taxon-name-part taxon-name-part-type="genus">Rubus</tp:taxon-name-part></tp:taxon-name></italic> in the Pannonian Basin and the northern Balkans, and evolutionary implications.</article-title><source>Plant Systematics and Evolution</source><volume>305</volume>(<issue>8</issue>): <fpage>611</fpage>–<lpage>626</lpage>. <ext-link xlink:type="simple" ext-link-type="doi" xlink:href="10.1007/s00606-019-01593-3">https://doi.org/10.1007/s00606-019-01593-3</ext-link></mixed-citation></ref><ref id="B29"><mixed-citation xmlns:xlink="http://www.w3.org/1999/xlink" xlink:type="simple"><person-group><name name-style="western"><surname>Zieliński</surname><given-names>J</given-names></name></person-group> (<year>2004</year>) <source>16 The Genus <italic><tp:taxon-name><tp:taxon-name-part taxon-name-part-type="genus">Rubus</tp:taxon-name-part></tp:taxon-name></italic> (<tp:taxon-name><tp:taxon-name-part taxon-name-part-type="family">Rosaceae</tp:taxon-name-part></tp:taxon-name>) in Poland.</source><publisher-name>Polish Academy of Sciences</publisher-name>, <publisher-loc>W. Szafer Institute of Botany</publisher-loc>, <size units="page">300 pp</size>.</mixed-citation></ref><ref id="B4"><mixed-citation xmlns:xlink="http://www.w3.org/1999/xlink" xlink:type="simple"><institution xlink:type="simple">IUCN</institution> (<year>2021</year>) The IUCN Red List of Threatened Species. Version 2021–2. <ext-link xlink:type="simple" ext-link-type="uri" xlink:href="https://www.iucnredlist.org">https://www.iucnredlist.org</ext-link>. [accessed 25 May 2021]</mixed-citation></ref></ref-list></tp:taxon-treatment>
